# Supplementary material for: The chromosome-level genome and functional database accelerate research about biosynthesis of secondary metabolites in Rosa roxburghii
Source: BMC Plant Biol. 2024 May 17;24:410. doi: 10.1186/s12870-024-05109-1 (PMC11100184; doi:10.1186/s12870-024-05109-1)
Supplement: Supplementary file 1 — Supplementary Material 1 [file 12870_2024_5109_MOESM1_ESM.xlsx]

## Sheet: Table S1
Table S1. Basic Statistics of Repetitive Sequences in Rose roxburghii.
	TE protiens		De novo + repbase		Combined TEs
Type	Length (Bp)	Ratio in genome(%)	Length (Bp)	Ratio in genome(%)	Length (Bp)	Ratio in genome(%)
DNA	4923751	0.93	18265317	3.45	19063848	3.6
LINE	6092746	1.15	11589193	2.19	12464770	2.35
SINE	0	0	101603	0.02	101603	0.02
LTR	45497035	8.59	205178959	38.72	206024311	38.88
LTR-Gypsy	14463186	2.73	47129487	8.89	48895464	9.23
LTR-Copia	29987138	5.66	63840659	12.05	65488181	12.36
Satellite	0	0	277105	0.05	277105	0.05
Simple_repeat	0	0	15553	0	15553	0
Other	288	0	1335	0	1623	0
Unknown	5160	0	106360070	20.07	106365230	20.07
Total	56513084	10.67	318048685	60.02	325409665	61.41
DNA: DNA transposon;LINE: long interspersed nuclear element;SINE: short interspersed element;LTR: long terminal repeat;Satellite: satellite DNA;Simple_repeat: simple tandem repeat sequence;Other: unclassified DNA transposon;Unknown: repeat sequence that can be identified but has not been classified yet.

## Sheet: Table S2
Table S2. Statistics of Predicted Coding Genes.
Item	Number
the total number of gene	45226
the average of mRNA_length (bp)	3944.42
the average cds_length of per gene (bp)	928.88
the average exon_number of per gene	4.61
the average of exon_length (bp)	289.93
the average of intron_length (bp)	719.19
the total number of exon	208537
the total number of intron	163311
the total intron length (bp)	117451133

## Sheet: Table S3
	Table S3. BUSCO Evaluation Results for Gene Set (busco_lineage: embryophyta_odb10)
	Type	Annotation
		Group Number	Percentage (%)
	Complete BUSCOs	1569	97.2
	Complete Single-Copy BUSCOs	1455	90.1
	Complete Duplicated BUSCOs	114	7.1
	Fragmented BUSCOs	12	0.7
	Missing BUSCOs	33	2.1
	Total BUSCO groups searched	1614	100

## Sheet: Table S4
	Table S4. Statistics of Functional Annotation Results for Coding Genes.
	Item	Count	Percentage
	KEGG	9344	0.2066
	Pathway	7417	0.164
	Nr	38768	0.8572
	Uniprot	37887	0.8377
	GO	27451	0.607
	KOG	197	0.0044
	Pfam	22056	0.4877
	Interpro	37057	0.8194
	TAIR10	28264	0.62495
	Swissprot	24200	0.53509
	ALL	38846	0.858931

## Sheet: Table S5
Table S5. GO enrichment analysis result for genes in expanded gene families.
Description	Category	NO. Genes in Overlap (k)	p value	FDR
GO:0016102 diterpenoid biosynthetic process	GO_BP	34	1.32e-35	7.14e-34
GO:0050832 defense response to fungus	GO_BP	19	9.54e-12	2.58e-10
GO:0046274 lignin catabolic process	GO_BP	15	6.34e-11	1.14e-09
GO:0048544 recognition of pollen	GO_BP	20	1.68e-08	2.27e-07
GO:0007165 signal transduction	GO_BP	26	2.24e-07	2.42e-06
GO:0006414 translational elongation	GO_BP	5	5.16e-07	4.65e-06
GO:0006952 defense response	GO_BP	29	0.00031	0.0024
GO:0019432 triglyceride biosynthetic process	GO_BP	4	0.000668	0.00452
GO:0006396 RNA processing	GO_BP	6	0.00144	0.00866
GO:0045017 glycerolipid biosynthetic process	GO_BP	2	0.00334	0.018
GO:0015074 DNA integration	GO_BP	7	0.00376	0.0185
GO:0016075 rRNA catabolic process	GO_BP	2	0.009	0.0406
GO:0016021 integral component of membrane	GO_CC	219	2.02e-11	5.91e-10
GO:0048046 apoplast	GO_CC	15	3.15e-05	0.000461
GO:0022626 cytosolic ribosome	GO_CC	5	8.62e-05	0.000842
GO:0004523 RNA-DNA hybrid ribonuclease activity	GO_MF	83	3.12e-62	7.88e-60
GO:0003964 RNA-directed DNA polymerase activity	GO_MF	51	2.55e-36	3.16e-34
GO:0010333 terpene synthase activity	GO_MF	36	3.75e-36	3.16e-34
GO:0003676 nucleic acid binding	GO_MF	85	1.47e-33	9.26e-32
GO:0004674 protein serine/threonine kinase activity	GO_MF	86	4.23e-28	2.14e-26
GO:0005524 ATP binding	GO_MF	164	4.3e-26	1.81e-24
GO:0000287 magnesium ion binding	GO_MF	36	2.65e-24	9.55e-23
GO:0004672 protein kinase activity	GO_MF	71	2.42e-23	7.64e-22
GO:0008889 glycerophosphodiester phosphodiesterase activity	GO_MF	23	1.89e-20	5.31e-19
GO:0004497 monooxygenase activity	GO_MF	34	1.3e-15	3.28e-14
GO:0030247 polysaccharide binding	GO_MF	22	4.56e-14	1.05e-12
GO:0043531 ADP binding	GO_MF	45	1.59e-13	3.36e-12
GO:0052716 hydroquinone:oxygen oxidoreductase activity	GO_MF	15	1.24e-10	2.42e-09
GO:0003953 NAD+ nucleosidase activity	GO_MF	26	9.77e-09	1.76e-07
GO:0005507 copper ion binding	GO_MF	15	4.26e-08	7.17e-07
GO:0004252 serine-type endopeptidase activity	GO_MF	18	4.78e-08	7.54e-07
GO:0008177 succinate dehydrogenase (ubiquinone) activity	GO_MF	7	2.72e-07	4.04e-06
GO:0071949 FAD binding	GO_MF	13	3.76e-07	5.28e-06
GO:0016705 oxidoreductase activity, acting on paired donors, with incorporation or reduction of molecular oxygen	GO_MF	21	4.12e-07	5.48e-06
GO:0004499 N,N-dimethylaniline monooxygenase activity	GO_MF	7	1.7e-06	2.14e-05
GO:0004525 ribonuclease III activity	GO_MF	6	6.85e-06	8.25e-05
GO:0047037 salutaridine reductase (NADPH) activity	GO_MF	4	1.4e-05	0.00016
GO:0106310 protein serine kinase activity	GO_MF	22	1.74e-05	0.000192
GO:0004712 protein serine/threonine/tyrosine kinase activity	GO_MF	22	5.58e-05	0.000587
GO:0005506 iron ion binding	GO_MF	24	5.94e-05	0.0006
GO:0016887 ATP hydrolysis activity	GO_MF	21	6.86e-05	0.000667
GO:0004144 diacylglycerol O-acyltransferase activity	GO_MF	5	0.000152	0.00142
GO:0020037 heme binding	GO_MF	24	0.000211	0.00191
GO:0047196 long-chain-alcohol O-fatty-acyltransferase activity	GO_MF	4	0.000797	0.00694
GO:0050661 NADP binding	GO_MF	7	0.00099	0.00834
GO:0008806 carboxymethylenebutenolidase activity	GO_MF	2	0.00203	0.0155
GO:0009055 electron transfer activity	GO_MF	8	0.00199	0.0155
GO:0016301 kinase activity	GO_MF	11	0.00201	0.0155
GO:0016779 nucleotidyltransferase activity	GO_MF	5	0.00303	0.0225

## Sheet: Table S6
Table S6. GO enrichment analysis result for genes in expanded gene families.
Description	NO. Genes in Overlap (k)	p value	FDR
map00909 Sesquiterpenoid and triterpenoid biosynthesis	37	9.85e-34	4.07e-32
map00902 Monoterpenoid biosynthesis	11	1.06e-09	2.18e-08
map00140 Steroid hormone biosynthesis	10	3.05e-08	4.2e-07
map00361 Chlorocyclohexane and chlorobenzene degradation	6	1.08e-07	7.46e-07
map00364 Fluorobenzoate degradation	6	1.08e-07	7.46e-07
map00623 Toluene degradation	6	1.08e-07	7.46e-07
map00310 Lysine degradation	7	0.000636	0.00375
map03015 mRNA surveillance pathway	9	0.00874	0.0452

## Sheet: Table S7
Table S7. Summary of RNA-seq datasets collected in Rosa roxburghii.
Accession (SPR)	Accession (SRA)	Discription	Overall Mapping ratio
SRP448410	SRR25223736	Deionized water treatment for 24 hours-biological replicate 1	0.8793
SRP448410	SRR25223737	Treat with 2 mmol·L-1 Ca(CH3COO)2 as the absorption solution for 6 hours-biological replicate 3	0.9456
SRP448410	SRR25223738	Treat with 2 mmol·L-1 Ca(CH3COO)2 as the absorption solution for 6 hours-biological replicate 2	0.8248
SRP448410	SRR25223739	Treat with 2 mmol·L-1 Ca(CH3COO)2 as the absorption solution for 6 hours-biological replicate 1	0.947
SRP448410	SRR25223740	Treat with 2 mmol·L-1 Ca(CH3COO)2 as the absorption solution for 5 minutes-biological replicate 3	0.9506
SRP448410	SRR25223741	Treat with 2 mmol·L-1 Ca(CH3COO)2 as the absorption solution for 5 minutes-biological replicate 2	0.9503
SRP448410	SRR25223742	Treat with 2 mmol·L-1 Ca(CH3COO)2 as the absorption solution for 5 minutes-biological replicate 1	0.9548
SRP448410	SRR25223743	Deionized water treatment for 24 hours-biological replicate 3	0.9513
SRP448410	SRR25223744	Treat with 2 mmol·L-1 Ca(CH3COO)2 as the absorption solution for 6 hours-biological replicate 3	0.9088
SRP448410	SRR25223745	Treat with 2 mmol·L-1 Ca(CH3COO)2 as the absorption solution for 6 hours-biological replicate 2	0.808
SRP448410	SRR25223746	Treat with 2 mmol·L-1 Ca(CH3COO)2 as the absorption solution for 6 hours-biological replicate 1	0.9098
SRP448410	SRR25223747	Treat with 2 mmol·L-1 Ca(CH3COO)2 as the absorption solution for 5 minutes-biological replicate 3	0.9005
SRP448410	SRR25223748	Treat with 2 mmol·L-1 Ca(CH3COO)2 as the absorption solution for 5 minutes-biological replicate 2	0.8967
SRP448410	SRR25223749	Treat with 2 mmol·L-1 Ca(CH3COO)2 as the absorption solution for 5 minutes-biological replicate 1	0.8945
SRP448410	SRR25223750	Deionized water treatment for 24 hours-biological replicate 3	0.8742
SRP448410	SRR25223751	Deionized water treatment for 24 hours-biological replicate 2	0.8736
SRP448410	SRR25223752	Deionized water treatment for 24 hours-biological replicate 2	0.8959
SRP448410	SRR25223753	Deionized water treatment for 24 hours-biological replicate 1	0.9492
SRP167314	SRR8139218	Leaf	0.9587
SRP167314	SRR8139219	Leaf	0.9605
SRP167314	SRR8139220	Leaf	0.9599
SRP167314	SRR8139221	Stem	0.9562
SRP167314	SRR8139222	Stem	0.9347
SRP167314	SRR8139223	Stem	0.9528
SRP167314	SRR8139224	Flower	0.9379
SRP167314	SRR8139225	Flower	0.9536
SRP167314	SRR8139226	Flower	0.9531
SRP167314	SRR8139227	Young Fruit	0.9346
SRP167314	SRR8139228	Young Fruit	0.9155
SRP167314	SRR8139229	Young Fruit	0.923
SRP167314	SRR8139230	Mature Fruit	0.9598
SRP167314	SRR8139231	Mature Fruit	0.9432
SRP167314	SRR8139232	Mature Fruit	0.9432

## Sheet: Table S8
Table S8. Different expression genes in different comparison of samples.
Comparison of Samples	up	down
L0min_vs_L5min	337	365
L0min_vs_L6h	1129	826
L0min_vs_R0min	5071	6317
L0min_vs_R5min	5183	6219
L0min_vs_R6h	5339	6048
L5min_vs_L6h	1228	909
L5min_vs_R0min	5309	6205
L5min_vs_R5min	5416	6152
L5min_vs_R6h	5576	5870
L6h_vs_R0min	5088	5697
L6h_vs_R5min	5307	5701
L6h_vs_R6h	5358	5373
R0min_vs_R5min	483	451
R0min_vs_R6h	1693	937
R5min_vs_R6h	1570	1099
Leaf_vs_Stem	6626	3801
Leaf_vs_Flower	6269	3389
Leaf_vs_YF	5916	6035
Leaf_vs_MF	6391	7317
stem_vs_Flower	3741	4511
stem_vs_YF	2307	5293
stem_vs_MF	4077	7712
Flower_vs_YF	3944	7100
Flower_vs_MF	4174	8010
YF_vs_MF	3222	4788

## Sheet: Table S9
	Table S9. Key enzyme coding genes in L-ascorbic acid biosynthesis
	Gene ID	Enyeme Name	KEGG Annotation
	Rroxscaffold_2G00104550.1	HK	hexokinase [EC:2.7.1.1]
	Rroxscaffold_2G00134120.1	HK	hexokinase [EC:2.7.1.1]
	Rroxscaffold_2G00149570.1	HK	hexokinase [EC:2.7.1.1]
	Rroxscaffold_7G00165330.1	HK	hexokinase [EC:2.7.1.1]
	Rroxscaffold_3G00224320.1	PGI	glucose-6-phosphate isomerase [EC:5.3.1.9]
	Rroxscaffold_2G00114450.1	PGI	glucose-6-phosphate isomerase [EC:5.3.1.9]
	Rroxscaffold_7G00167340.1	PGI	glucose-6-phosphate isomerase [EC:5.3.1.9]
	Rroxscaffold_1G00020820.1	PGI	glucose-6-phosphate isomerase [EC:5.3.1.9]
	Rroxscaffold_3G00250740.1	PMI	mannose-6-phosphate isomerase [EC:5.3.1.8]
	Rroxscaffold_5G00344230.1	PMI	mannose-6-phosphate isomerase [EC:5.3.1.8]
	Rroxscaffold_5G00376080.1	PMI	mannose-6-phosphate isomerase [EC:5.3.1.8]
	Rroxscaffold_7G00161430.1	PMI	mannose-6-phosphate isomerase [EC:5.3.1.8]
	Rroxscaffold_1G00039210.1	PMM	phosphomannomutase [EC:5.4.2.8]
	Rroxscaffold_2G00116190.1	PMM	phosphomannomutase [EC:5.4.2.8]
	Rroxscaffold_3G00259810.1	PMM	phosphomannomutase [EC:5.4.2.8]
	Rroxscaffold_4G00301750.1	PMM	phosphomannomutase [EC:5.4.2.8]
	Rroxscaffold_7G00213860.1	PMM	phosphomannomutase [EC:5.4.2.8]
	Rroxscaffold_2G00081590.1	GMP	mannose-1-phosphate guanylyltransferase [EC:2.7.7.13]
	Rroxscaffold_3G00273470.1	GMP	mannose-1-phosphate guanylyltransferase [EC:2.7.7.13]
	Rroxscaffold_4G00288480.1	GMP	mannose-1-phosphate guanylyltransferase [EC:2.7.7.13]
	Rroxscaffold_5G00335220.1	GME	GDP-D-mannose 3', 5'-epimerase [EC:5.1.3.18 5.1.3.-]
	Rroxscaffold_6G00428630.1	GME	GDP-D-mannose 3', 5'-epimerase [EC:5.1.3.18 5.1.3.-]
	Rroxscaffold_1G00060490.1	GGP	GDP-L-galactose phosphorylase [EC:2.7.7.69]
	Rroxscaffold_4G00302460.1	GGP	GDP-L-galactose phosphorylase [EC:2.7.7.69]
	Rroxscaffold_1G00039600.1	GGP	GDP-L-galactose phosphorylase [EC:2.7.7.69]
	Rroxscaffold_1G00058230.1	GPP	myo-inositol-1(or 4)-monophosphatase [EC:3.1.3.25]
	Rroxscaffold_5G00350740.1	GDH	L-galactose dehydrogenase [EC:1.1.1.316]
	Rroxscaffold_7G00214820.1	GDH	L-galactose dehydrogenase [EC:1.1.1.316]
	Rroxscaffold_7G00214970.1	GDH	L-galactose dehydrogenase [EC:1.1.1.316]
	Rroxscaffold_2G00118570.1	GLDH	L-galactono-1,4-lactone dehydrogenase [EC:1.3.2.3]
	Rroxscaffold_2G00118860.1	GLDH	L-galactono-1,4-lactone dehydrogenase [EC:1.3.2.3]
	Rroxscaffold_2G00080000.1	MDHAR	monodehydroascorbate reductase (NADH) [EC:1.6.5.4]
	Rroxscaffold_2G00097890.1	MDHAR	monodehydroascorbate reductase (NADH) [EC:1.6.5.4]
	Rroxscaffold_3G00231660.1	MDHAR	monodehydroascorbate reductase (NADH) [EC:1.6.5.4]
	Rroxscaffold_3G00259130.1	MDHAR	monodehydroascorbate reductase (NADH) [EC:1.6.5.4]
	Rroxscaffold_4G00330440.1	MDHAR	monodehydroascorbate reductase (NADH) [EC:1.6.5.4]
	Rroxscaffold_5G00367630.1	MDHAR	monodehydroascorbate reductase (NADH) [EC:1.6.5.4]
	Rroxscaffold_5G00367640.1	MDHAR	monodehydroascorbate reductase (NADH) [EC:1.6.5.4]
	Rroxscaffold_6G00408860.1	MDHAR	monodehydroascorbate reductase (NADH) [EC:1.6.5.4]
	Rroxscaffold_6G00417800.1	MDHAR	monodehydroascorbate reductase (NADH) [EC:1.6.5.4]
	Rroxscaffold_4G00291240.1	DHAR	glutathione dehydrogenase/transferase [EC:1.8.5.1 2.5.1.18]
	Rroxscaffold_1G00009150.1	APX	L-ascorbate peroxidase [EC:1.11.1.11]
	Rroxscaffold_1G00019220.1	APX	L-ascorbate peroxidase [EC:1.11.1.11]
	Rroxscaffold_2G00143430.1	APX	L-ascorbate peroxidase [EC:1.11.1.11]
	Rroxscaffold_2G00143440.1	APX	L-ascorbate peroxidase [EC:1.11.1.11]
	Rroxscaffold_3G00222650.1	APX	L-ascorbate peroxidase [EC:1.11.1.11]
	Rroxscaffold_3G00222710.1	APX	L-ascorbate peroxidase [EC:1.11.1.11]
	Rroxscaffold_3G00255660.1	APX	L-ascorbate peroxidase [EC:1.11.1.11]
	Rroxscaffold_5G00336730.1	APX	L-ascorbate peroxidase [EC:1.11.1.11]
	Rroxscaffold_5G00368820.1	APX	L-ascorbate peroxidase [EC:1.11.1.11]
	Rroxscaffold_6G00412700.1	APX	L-ascorbate peroxidase [EC:1.11.1.11]
	Rroxscaffold_7G00170050.1	APX	L-ascorbate peroxidase [EC:1.11.1.11]
	Rroxscaffold_7G00171790.1	APX	L-ascorbate peroxidase [EC:1.11.1.11]
	Rroxscaffold_7G00178270.1	APX	L-ascorbate peroxidase [EC:1.11.1.11]
	Rroxscaffold_7G00178890.1	APX	L-ascorbate peroxidase [EC:1.11.1.11]
	Rroxscaffold_7G00216250.1	APX	L-ascorbate peroxidase [EC:1.11.1.11]
	Rroxscaffold_2G00142890.1	GMD	GDPmannose 4,6-dehydratase [EC:4.2.1.47]
	Rroxscaffold_3G00231320.1	GalUR	D-galacturonate reductase [EC:1.1.1.365]
	Rroxscaffold_5G00385940.1	GalUR	D-galacturonate reductase [EC:1.1.1.365]
	Rroxscaffold_4G00295680.1	GulLO	L-gulonolactone oxidase [EC:1.1.3.8]
	Rroxscaffold_4G00295700.1	GulLO	L-gulonolactone oxidase [EC:1.1.3.8]
	Rroxscaffold_7G00162190.1	GulLO	L-gulonolactone oxidase [EC:1.1.3.8]
	Rroxscaffold_2G00103910.1	MIOX	inositol oxygenase [EC:1.13.99.1]
	Rroxscaffold_2G00149200.1	MIOX	inositol oxygenase [EC:1.13.99.1]
	Rroxscaffold_3G00251770.1	MIOX	inositol oxygenase [EC:1.13.99.1]
	Rroxscaffold_3G00251780.1	MIOX	inositol oxygenase [EC:1.13.99.1]
	Rroxscaffold_3G00251820.1	MIOX	inositol oxygenase [EC:1.13.99.1]
	Rroxscaffold_3G00257200.1	MIOX	inositol oxygenase [EC:1.13.99.1]
	Rroxscaffold_5G00386510.1	MIOX	inositol oxygenase [EC:1.13.99.1]
